# Supplementary material for: Bora phosphorylation substitutes in trans for T-loop phosphorylation in Aurora A to promote mitotic entry
Source: Nat Commun. 2021 Mar 26;12:1899. doi: 10.1038/s41467-021-21922-w (PMC7997955; doi:10.1038/s41467-021-21922-w)
Supplement: Supplementary file 4 — Source Data [file 41467_2021_21922_MOESM4_ESM.xlsx]

## Sheet: Fig 2D
Experiment 20200513			Experiment 20200515
Bora (M)	RU (Steady state points)		Bora (M)	RU (Steady state points)
1e-06	-12.9054		1e-06	-13.703
2e-06	4.78575		2e-06	2.0343
4e-06	67.1625		4e-06	38.5364
8e-06	193.824		8e-06	131.419
1.6e-05	383.841		1.6e-05	285.738
3.2e-05	578.959		3.2e-05	487.661
6.4e-05	843.899		6.4e-05	770.531

## Sheet: Fig 2E
Experiment 20200513			Experiment 20200515
Bora (M)	RU (Steady state points)		Bora (M)	RU (Steady state points)
1e-06	76.9976		1e-06	65.4641
2e-06	179.989		2e-06	181.752
4e-06	380.614		4e-06	331.769
8e-06	615.219		8e-06	556.739
1.6e-05	882.793		1.6e-05	794.545
3.2e-05	1123.98		3.2e-05	1039.46
6.4e-05	1451.19		6.4e-05	1406.35

## Sheet: Fig 3C and 3D
X	"wt - Bora Kemptide "	wt - Bora Kemptide	wt - Bora Kemptide	wt - pBora Kemptide	wt - pBora Kemptide	wt - pBora Kemptide	T288V - Bora Kemptide	T288V - Bora Kemptide	T288V - Bora Kemptide	T288V - pBora Kemptide	T288V - pBora Kemptide	T288V - pBora Kemptide
20	13799	7536	8584	21280	24554	8720	1268	1370	1386	39013	38331	40708
10	12093	4758	11546	16860	22019	17878	906	1387	1041	35879	32622	37860
5	10175	10848	8466	17268	19382	14677	576	832	815	34496	34191	34927
2.5	10630	7866	6816	20436	18416	14474	472	463	605	32053	32116	33139
1.25	10028	1549	6139	15006	17283	11905	941	787	1519	29062	32497	29708
0.625	4286	1135	3207	14626	17708	12250	329	212	459	29792	27652	29787
0.3125	2993	-487	3287	12945	15450	11004	256	343	468	29251	29643	31961
0.15625	1410	-2366	238	10761	8371	3139	233	150	395	27827	25736	27083
0.078125	883	-672	1161	5332	3917	2177	360	401	519	21391	21660	22864
0.0390625	1569	-3006	-2262	327	2479	-4844	133	54	274	16043	16785	17138
0.0195312	-1085	-3138	-4316	139	-237	-1734	63	21	207	10517	11097	11698
0	0	0	0	0	0	0	0	0	0	0	0	0
One site -- Total
Best-fit values
Bmax	13163	16904	12979	19957	21632	22031	510.3	554.5	762.4	31999	31643	32514
Kd	0.7403	2.072	0.7923	0.1381	0.1567	0.3266	0.1432	0.3092	0.1257	0.03578	0.0354	0.03273
NS	60.84	-322.5	-69.24	102.2	220.4	-437.3	36.16	39.81	25.73	383.4	307.3	449
Background	-414.2	-2364	-1792	-1649	-1600	-2811	21.9	35.45	67.54	-268.4	-21.66	-165.3
95% Confidence Intervals
Bmax	8549 to 17777	-1986 to 35794	6108 to 19851	15493 to 24422	18009 to 25256	14732 to 29329	93,24 to 927,4	68,82 to 1040	66,56 to 1458	28998 to 34999	28248 to 35038	29020 to 36007
Kd	-0,06936 to 1,550	-2,699 to 6,842	-0,4856 to 2,070	0,01331 to 0,2628	0,04994 to 0,2635	-0,09326 to 0,7465	-0,3306 to 0,6170	-0,7468 to 1,365	-0,3342 to 0,5857	0,02444 to 0,04712	0,02258 to 0,04823	0,02092 to 0,04455
NS	-235,2 to 356,9	-1197 to 551,7	-502,6 to 364,1	-214,7 to 419,2	-41,06 to 481,9	-974,3 to 99,66	6,399 to 65,91	5,207 to 74,42	-22,98 to 74,44	214,5 to 552,4	116,4 to 498,1	254,5 to 643,4
Background	-2049 to 1220	-4942 to 214,5	-4100 to 516,1	-5309 to 2011	-4484 to 1284	-7200 to 1578	-317,3 to 361,1	-255,6 to 326,5	-513,7 to 648,8	-2999 to 2462	-3112 to 3068	-3346 to 3015
Goodness of Fit
Degrees of Freedom	8	8	8	8	8	8	8	7	8	8	8	8
R square	0.9625	0.833	0.9054	0.9555	0.9775	0.8964	0.843	0.8767	0.6895	0.9918	0.9888	0.9895
Absolute Sum of Squares	11860000	40030000	24200000	30510000	19930000	62650000	265859	222113	742054	11850000	15160000	15920000
Sy.x	1218	2237	1739	1953	1578	2799	182.3	178.1	304.6	1217	1377	1411
Number of points
Analyzed	12	12	12	12	12	12	12	11	12	12	12	12
Ave	1.20153			0.207133			0.1927			0.0346367
Std Dev	0.754294			0.103878			0.101271			0.00166212

## Sheet: Fig 3E
Experiment 20200513			Experiment 20200515
Bora (M)	RU (Steady state points)		Bora (M)	RU (Steady state points)
1e-06	223.495		1e-06	143.61
2e-06	446.912		2e-06	318.407
4e-06	666.2		4e-06	481.492
8e-06	914.813		8e-06	722.805
1.6e-05	1149.87		1.6e-05	936.579
3.2e-05	1358.85		3.2e-05	1165.12
6.4e-05	1674.48		6.4e-05	1437.18

## Sheet: Fig 3F
Experiment 20200513			Experiment 20200515
Bora (M)	RU (Steady state points)		Bora (M)	RU (Steady state points)
1e-06	687.559		1e-06	537.848
2e-06	1071.64		2e-06	866.335
4e-06	1400.6		4e-06	1116.61
8e-06	1735.6		8e-06	1450.07
1.6e-05	2016.95		1.6e-05	1708.11
3.2e-05	2249.65		3.2e-05	1961.57
6.4e-05	2570.76		6.4e-05	2246.97

## Sheet: Fig 6B
AURKA	Pola	Pola	Pola
5	134	135	137
2.5	130	129	130
1.25	126	124	121
0.625	123	119	118
0.3125	118	114	117
0.15625	110	114	104
0.078125	112	108	107
0.039063	104	106	100
0.019531	95	94	94
0.009766	83	84	78
0.004883	64	53	62
0	35	38	38
					Average KD	StdDev
One site -- Total
Best-fit values
Bmax	84.98	83.54	77.58
Kd	0.008432	0.00954	0.009165		0.00904567	0.00056356
NS	3.261	3.457	4.799
Background	34.79	35.3	37.43
Std. Error
Bmax	3.16	5.351	3.753
Kd	0.001055	0.002077	0.001502
NS	0.7062	1.216	0.8479
Background	2.876	4.869	3.416
95% Confidence Intervals
Bmax	77,69 to 92,27	71,20 to 95,88	68,92 to 86,23
Kd	0,005999 to 0,01086	0,004749 to 0,01433	0,005702 to 0,01263
NS	1,632 to 4,889	0,6542 to 6,261	2,844 to 6,755
Background	28,16 to 41,43	24,07 to 46,53	29,55 to 45,30
Goodness of Fit
Degrees of Freedom	8	8	8
R square	0.9928	0.9794	0.9892
Absolute Sum of Squares	69.48	202	98.91
Sy.x	2.947	5.025	3.516
Number of points
Analyzed	12	12	12

## Sheet: Fig 6C
log Inhib M	Tpx2	Tpx2	Tpx2	pBora	pBora	pBora	Bora	Bora	Bora
-4,00000*	-17,*	-19,*	-16,*	23	22	30	57	60	54
-4.47712	-12,*	-8,*	-10,*	17	18	22	56	57	59
-4.95424	-5	0	2	26	28	34	68	63	58
-5.43136	5	8	4	40	37	39	66	69	65
-5.90849	10	10	15	51	52	48	72	76	75
-6.38561	16	14	17	57	55	60	73	75	70
-6.86273	29	32	38	66	68	65	78	77	76
-7.33985	54	57	57	73	73	74	82	76	77
-7.81697	68	74	70	77	79	80	81	78	72
-8.29409	74	73	75	81	79	80	74	78	81
-8.77121	75	75	73	75	77	78	77	77	76
log(inhibitor) vs. response -- Variable slope (four parameters)
Best-fit values												Tpx2	pBora	Bora
Bottom	-0.6973	4.928	3.208	-6.632	2.532	12.37	-19.89	53.4	58.47		Average	1.07913e-07	2.76167e-06	ND
Top	78.38	75.92	76.01	80.8	81.21	82.64	78.87	77.19	75.31		STDEV	1.58463e-08	1.38129e-06	ND
LogIC50	-7.008	-7.003	-6.899	-5.371	-5.602	-5.816	-3.249	-5.126	-5.475
HillSlope	-0.9292	-1.364	-1.041	-0.4865	-0.5276	-0.5267	-0.4446	-1.136	-4.631
IC50	9.822e-08	9.932e-08	1.262e-07	4.254e-06	2.503e-06	1.528e-06	0.0005635	7.481e-06	3.353e-06
Span	79.08	70.99	72.8	87.44	78.68	70.27	98.76	23.79	16.84
Std. Error
Bottom	3.46	2.189	2.759	19.54	13.31	10.19	849.7	3.836	2.649
Top	4.18	2.513	2.881	3.261	3.096	3.271	3.921	0.5206	1.447
LogIC50	0.09323	0.05987	0.07406	0.4088	0.2949	0.252	12.49	0.1644	0.2063
HillSlope	0.1847	0.2315	0.1783	0.1314	0.1334	0.1348	0.7126	0.2978	20.74
Span	6.366	3.649	4.581	21.94	15.52	12.58	852.6	4.026	3.144
95% Confidence Intervals
Bottom	-9,592 to 8,198	-0,6988 to 10,56	-3,884 to 10,30	-54,45 to 41,18	-30,04 to 35,10	-12,57 to 37,30	-2099 to 2059	44,02 to 62,79	51,99 to 64,95
Top	67,64 to 89,13	69,46 to 82,38	68,60 to 83,41	72,83 to 88,78	73,64 to 88,79	74,64 to 90,64	69,27 to 88,46	75,92 to 78,47	71,77 to 78,85
LogIC50	-7,247 to -6,768	-7,157 to -6,849	-7,089 to -6,709	-6,372 to -4,371	-6,323 to -4,880	-6,433 to -5,199	-33,82 to 27,32	-5,528 to -4,724	-5,980 to -4,970
HillSlope	-1,404 to -0,4545	-1,959 to -0,7688	-1,500 to -0,5831	-0,8081 to -0,1650	-0,8540 to -0,2012	-0,8565 to -0,1969	-2,188 to 1,299	-1,864 to -0,4069	-55,38 to 46,12
IC50	5,656e-008 to 1,706e-007	6,968e-008 to 1,416e-007	8,141e-008 to 1,956e-007	4,251e-007 to 4,256e-005	4,752e-007 to 1,318e-005	3,693e-007 to 6,318e-006	0,0 to 2,098e+027	2,964e-006 to 1,889e-005	1,048e-006 to 1,072e-005
Span	62,71 to 95,44	61,61 to 80,37	61,02 to 84,58	33,75 to 141,1	40,71 to 116,7	39,48 to 101,1	-1987 to 2185	13,94 to 33,64	9,146 to 24,53
Goodness of Fit
Degrees of Freedom	5	5	5	6	6	6	6	6	6
Number of points
Analyzed	9	9	9	10	10	10	10	10	10
Number of points
Analyzed	9	9	9	10	10	10	10	10	10

## Sheet: Fig 6D
AURKA	Pola	Pola	Pola
5	208	212	210
2.5	193	203	205
1.25	195	194	195
0.625	193	188	186
0.3125	179	183	184
0.15625	178	172	170
0.078125	164	166	166
0.039063	154	151	141
0.019531	122	124	130
0.009766	93	91	93
0.004883	60	62	67
0	34	31	30
					Average KD	STD
One site -- Total
Best-fit values
Bmax	161.8	161.9	159.1
Kd	0.01528	0.01459	0.01407		0.0146467	0.000606987
NS	2.997	4.743	5.04
Background	29.77	27.78	29
Std. Error
Bmax	5.673	4.079	5.06
Kd	0.001942	0.001322	0.0016
NS	1.392	0.9927	1.223
Background	5.111	3.682	4.573
95% Confidence Intervals
Bmax	148,7 to 174,8	152,5 to 171,4	147,4 to 170,8
Kd	0,01080 to 0,01976	0,01154 to 0,01764	0,01038 to 0,01776
NS	-0,2141 to 6,207	2,454 to 7,032	2,218 to 7,861
Background	17,98 to 41,55	19,28 to 36,27	18,46 to 39,55
Goodness of Fit
Degrees of Freedom	8	8	8
R square	0.9933	0.9967	0.9948
Absolute Sum of Squares	242.6	124.6	190.6
Sy.x	5.507	3.946	4.881
Number of points
Analyzed	12	12	12

## Sheet: Fig 6E
log Inhib M	Tpx2	Tpx2	Tpx2	pBora	pBora	pBora	Bora	Bora	Bora
-4	-13,*	-15,*	-12,*	21	21	18	52	38	46
-4.47712	0,*	-9,*	-4,*	11	13	6	50	46	46
-4.95424	6	3	7	9	16	9	67	67	66
-5.43136	17	15	19	13	17	14	100	97	91
-5.90849	21	19	23	16	18	18	108	109	106
-6.38561	33	32	37	23	24	21	117	110	112
-6.86273	52	50	56	33	39	33	115	110	118
-7.33985	84	85	83	55	55	55	112	115	113
-7.81697	101	100	103	81	89	86	116	115	111
-8.29409	109	109	109	107	106	105	114	105	112
-8.77121	111	111	111	112	113	108	112	113	110
	Tpx2	Tpx2	Tpx2	pBora	pBora	pBora	Bora	Bora	Bora
log(inhibitor) vs. response -- Variable slope (four parameters)													Tpx2	pBora	Bora
Best-fit values												Average	1.10633e-07	3.28867e-08	7.33433e-06
Bottom	9.764	7.102	9.593	13.52	16.58	12.42	49.84	37.07	43.09			STDEV	5.53384e-09	3.89227e-09	1.31307e-06
Top	114.2	114.2	115.5	120.2	118.4	113.8	113.8	111.5	112.7
LogIC50	-6.974	-6.963	-6.933	-7.539	-7.481	-7.435	-5.172	-5.054	-5.192
HillSlope	-0.9549	-0.9478	-0.8634	-0.9721	-1.031	-1.057	-2.04	-1.597	-1.476
IC50	1.061e-07	1.09e-07	1.168e-07	2.892e-08	3.304e-08	3.67e-08	6.736e-06	8.84e-06	6.427e-06
Span	104.5	107.1	105.9	106.7	101.9	101.4	64	74.48	69.64
Std. Error
Bottom	3.199	3.848	3.652	1.966	1.515	1.961	2.252	3.722	3.019
Top	3.688	4.375	4.016	6.507	4.435	5.319	1.042	1.323	1.188
LogIC50	0.06351	0.07397	0.06984	0.08503	0.06113	0.07469	0.04112	0.05562	0.05356
HillSlope	0.1319	0.1518	0.1236	0.1473	0.1231	0.1609	0.3019	0.2763	0.2245
Span	5.701	6.816	6.478	7.323	5.05	6.114	2.553	4.135	3.41
95% Confidence Intervals
Bottom	1,540 to 17,99	-2,791 to 16,99	0,2066 to 18,98	8,868 to 18,17	13,00 to 20,16	7,785 to 17,06	44,51 to 55,16	28,27 to 45,87	35,95 to 50,23
Top	104,8 to 123,7	103,0 to 125,5	105,2 to 125,9	104,8 to 135,6	108,0 to 128,9	101,2 to 126,4	111,4 to 116,3	108,4 to 114,7	109,9 to 115,5
LogIC50	-7,137 to -6,811	-7,153 to -6,773	-7,112 to -6,753	-7,740 to -7,338	-7,626 to -7,336	-7,612 to -7,259	-5,269 to -5,074	-5,185 to -4,922	-5,319 to -5,065
HillSlope	-1,294 to -0,6158	-1,338 to -0,5575	-1,181 to -0,5456	-1,320 to -0,6237	-1,322 to -0,7397	-1,438 to -0,6766	-2,754 to -1,326	-2,250 to -0,9436	-2,007 to -0,9454
IC50	7,287e-008 to 1,546e-007	7,034e-008 to 1,688e-007	7,725e-008 to 1,766e-007	1,820e-008 to 4,594e-008	2,368e-008 to 4,609e-008	2,443e-008 to 5,511e-008	5,385e-006 to 8,426e-006	6,530e-006 to 1,197e-005	4,802e-006 to 8,603e-006
Span	89,81 to 119,1	89,62 to 124,7	89,29 to 122,6	89,35 to 124,0	89,92 to 113,8	86,94 to 115,9	57,96 to 70,03	64,70 to 84,25	61,58 to 77,71
Goodness of Fit
Degrees of Freedom	5	5	5	7	7	7	7	7	7
R square	0.9955	0.994	0.9954	0.9927	0.9954	0.9925	0.9932	0.9911	0.9928
Absolute Sum of Squares	64.37	90.43	62.94	110.8	68.04	114.5	48.44	74	55.42
Sy.x	3.588	4.253	3.548	3.978	3.118	4.044	2.631	3.251	2.814
Number of points
Analyzed	9	9	9	11	11	11	11	11	11

## Sheet: Fig 6F
	pBora 1-224			pBora 18-120			pBora 18-120 M2			pBora 18-120 M1
-4				55	49	55	94	94	97	62	64	61
-4.47712				41	38	39	109	116	113	79	83	78
-4.95424				47	40	47	124	130	123	111	106	119
-5.43136				61	59	63	140	140	134	134	124	126
-5.90849				87	75	84	141	145	140	138	141	138
-6.38561				104	97	105	140	140	136	141	136	135
-6.86273				117	118	121	143	144	139	142	142	139
-7.33985				130	127	132	144	143	148	138	144	140
-7.81697				134	129	136	144	142	144	139	141	141
-8.29409				145	141	142	139	144	141	143	140	143
-8.77121				138	142	139	140	145	137	140	140	136
-5	25	22	18
-5.47712	27	27	23
-5.95424	24	35	21				pBora 1-224	pBora 18-120	pBora 18-120 M1	pBora 18-120 M2
-6.43136	34	35	28			average	3.68733e-08	6.858e-07	1.814e-05	4.40633e-05
-6.90849	47	44	46			SD	1.69158e-09	9.52395e-08	2.16959e-06	1.93292e-05
-7.38561	73	79	73
-7.86273	121	123	117
-8.33985	137	132	133
-8.81697	139	141	139
-9.29409	139	139	137
-9.77121	144	138	142
	pBora 1-224	pBora 1-224	pBora 1-224	pBora 18-120	pBora 18-120	pBora 18-120	pBora 18-120 M2	pBora 18-120 M2	pBora 18-120 M2	pBora 18-120 M1	pBora 18-120 M1	pBora 18-120 M1
log(inhibitor) vs. response -- Variable slope (four parameters)
Best-fit values
Bottom	26.51	28.54	20.53	43.72	39.44	44.05	88.15	67.06	69	57.15	52.12	52.67
Top	142.1	139.2	140.7	139.9	139.6	139.7	142	143.6	141.7	140.5	141.5	138.6
LogIC50	-7.457	-7.419	-7.425	-6.141	-6.238	-6.121	-4.662	-4.252	-4.264	-4.776	-4.769	-4.685
HillSlope	-1.404	-1.533	-1.244	-0.8456	-0.8464	-0.9202	-1.323	-1.037	-0.7482	-1.538	-1.033	-1.51
IC50	3.495e-08	3.813e-08	3.754e-08	7.234e-07	5.775e-07	7.565e-07	2.176e-05	5.595e-05	5.448e-05	1.675e-05	1.703e-05	2.064e-05
Span	115.6	110.7	120.2	96.23	100.1	95.6	53.83	76.5	72.74	83.34	89.35	85.89
Std. Error
Bottom	1.989	2.25	1.776	5.65	4.684	4.563	6.365	22.25	49.12	3.036	8.735	8.75
Top	2.089	2.302	1.829	4.437	4.054	3.572	0.9592	0.8192	1.921	0.6697	1.283	1.61
LogIC50	0.03612	0.04057	0.03207	0.1225	0.1021	0.09805	0.1122	0.27	0.8225	0.03469	0.111	0.09244
HillSlope	0.1456	0.1963	0.1023	0.1932	0.162	0.179	0.2986	0.2432	0.3627	0.1427	0.1714	0.3445
Span	3.076	3.41	2.755	8.236	7.114	6.539	6.653	22.55	50.02	3.225	9.202	9.191
95% Confidence Intervals
Bottom	21,81 to 31,21	23,22 to 33,86	16,33 to 24,73	30,36 to 57,08	28,36 to 50,51	33,27 to 54,84	73,10 to 103,2	14,46 to 119,7	-47,16 to 185,2	49,97 to 64,33	31,47 to 72,77	31,98 to 73,36
Top	137,1 to 147,0	133,8 to 144,7	136,4 to 145,1	129,5 to 150,4	130,0 to 149,1	131,2 to 148,1	139,7 to 144,2	141,6 to 145,5	137,2 to 146,3	138,9 to 142,1	138,4 to 144,5	134,8 to 142,4
LogIC50	-7,542 to -7,371	-7,515 to -7,323	-7,501 to -7,350	-6,430 to -5,851	-6,480 to -5,997	-6,353 to -5,889	-4,928 to -4,397	-4,891 to -3,614	-6,209 to -2,319	-4,858 to -4,694	-5,031 to -4,506	-4,904 to -4,467
HillSlope	-1,748 to -1,060	-1,998 to -1,069	-1,486 to -1,003	-1,302 to -0,3889	-1,230 to -0,4632	-1,343 to -0,4970	-2,029 to -0,6170	-1,612 to -0,4615	-1,606 to 0,1095	-1,875 to -1,201	-1,438 to -0,6273	-2,325 to -0,6955
IC50	2,871e-008 to 4,255e-008	3,058e-008 to 4,756e-008	3,153e-008 to 4,470e-008	3,712e-007 to 1,410e-006	3,312e-007 to 1,007e-006	4,436e-007 to 1,290e-006	1,181e-005 to 4,009e-005	1,287e-005 to 0,0002433	6,185e-007 to 0,004799	1,387e-005 to 2,024e-005	9,304e-006 to 3,118e-005	1,248e-005 to 3,414e-005
Span	108,3 to 122,8	102,6 to 118,7	113,7 to 126,7	76,75 to 115,7	83,30 to 116,9	80,14 to 111,1	38,09 to 69,56	23,17 to 129,8	-45,54 to 191,0	75,72 to 90,97	67,59 to 111,1	64,15 to 107,6
Goodness of Fit
Degrees of Freedom	7	7	7	7	7	7	7	7	7	7	7	7
R square	0.9968	0.9955	0.9979	0.9826	0.9877	0.9872	0.9856	0.9898	0.956	0.9974	0.9923	0.9845
Absolute Sum of Squares	89.18	118.6	62.71	273.1	210.1	206.7	39.93	26.42	101.5	20.38	58.48	119.6
Sy.x	3.569	4.116	2.993	6.246	5.478	5.434	2.388	1.943	3.808	1.706	2.89	4.134
Number of points
Analyzed	11	11	11	11	11	11	11	11	11	11	11	11

[truncated: 13 more sheets: Fig 6G, Fig 6H, Fig 6I, Fig7B, Fig 7D, Fig 9C and D, Fig S2D, Fig S2E, Fig S3C and D, Fig S3E, Fig S3F, Fig S9B, Fig S9C]
